# Supplementary material for: Capsiate Intake with Exercise Training Additively Reduces Fat Deposition in Mice on a High-Fat Diet, but Not without Exercise Training
Source: Int J Mol Sci. 2021 Jan 14;22(2):769. doi: 10.3390/ijms22020769 (PMC7828664; doi:10.3390/ijms22020769)
Supplement: Supplementary file 1 [file ijms-22-00769-s001.zip]

Archive with 3 entries (3 files):
- Supplementary material S1~S4/S1,S2.pdf
- Supplementary material S1~S4/S3.pdf
- Supplementary material S1~S4/S4.pdf
